# Supplementary material for: Exploring the Link between Social Support and Patient-Reported Outcomes in Chronic Obstructive Pulmonary Disease Patients: A Cross-Sectional Study in Primary Care
Source: Healthcare (Basel). 2024 Feb 25;12(5):544. doi: 10.3390/healthcare12050544 (PMC10930953; doi:10.3390/healthcare12050544)
Supplement: Supplementary file 1 [file healthcare-12-00544-s001.zip]

Archive with 1 entries (1 files):
- healthcare-2877402-supplementary.pdf
